# Supplementary material for: Structural Prediction and Characterization of Canavalia grandiflora (ConGF) Lectin Complexed with MMP1: Unveiling the Antiglioma Potential of Legume Lectins
Source: Molecules. 2022 Oct 20;27(20):7089. doi: 10.3390/molecules27207089 (PMC9612022; doi:10.3390/molecules27207089)
Supplement: Supplementary file 1 [file molecules-27-07089-s001.zip]

Archive with 1 entries (1 files):
- molecules-1956257-supplementary.pdf
